# Supplementary material for: The relationship between blood–brain barrier dysfunction and neurocognitive impairments in first-episode psychosis: findings from a retrospective chart analysis
Source: BJPsych Open. 2023 Apr 11;9(3):e60. doi: 10.1192/bjo.2023.22 (PMC10134348; doi:10.1192/bjo.2023.22)
Supplement: Supplementary file 1 [file S2056472423000224sup001.zip]

Archive with 3 entries (3 files):
- bjp_S1_exclusions.docx
- bjp_S2_cognitive tests.docx
- bjp_S3_test statistics.docx
